# Supplementary material for: Use of machine learning to improve the estimation of conductivity and permittivity based on longitudinal relaxation time T1 in magnetic resonance at 7 T
Source: Sci Rep. 2023 May 15;13:7837. doi: 10.1038/s41598-023-35104-9 (PMC10185549; doi:10.1038/s41598-023-35104-9)
Supplement: Supplementary file 1 — Supplementary Information. [file 41598_2023_35104_MOESM1_ESM.xlsx]

## Sheet: Phantom
		Percentage of content [%]				Measured with DAK
No.	Category	Water	Sucrose	Sodium	Potassium	Permittivity	Conductivity [S/m]	T0 [ms]
1	Water-Sucrose	100	0	0	0	80.1697	0.0214	1404.7
2	Water-Sucrose	97	3	0	0	81.2903	0.0215	1363.7
3	Water-Sucrose	93	7	0	0	80.2805	0.0193	1272.8
4	Water-Sucrose	89	11	0	0	79.1419	0.0228	1183.8
5	Water-Sucrose	86	14	0	0	78.2451	0.0279	1119.7
6	Water-Sucrose	82	18	0	0	76.6338	0.0328	996.45
7	Water-Sucrose	78	22	0	0	75.3648	0.0402	881.05
8	Water-Sucrose	75	25	0	0	74.4832	0.0481	862.42
9	Water-Sucrose	71	29	0	0	72.1692	0.0539	680.55
10	Water-Sucrose	67	33	0	0	71.4199	0.061	522.06
11	Water-Sucrose	64	36	0	0	68.6822	0.0772	418.71
12	Water-Sucrose	60	40	0	0	66.7676	0.0875	443.38
13	Water-Sucrose	56	44	0	0	64.8116	0.1006	366.52
14	Water-Sucrose	53	47	0	0	63.0733	0.1111	385.46
15	Water-Sucrose	49	51	0	0	59.193	0.1348	275.76
16	Water-Sucrose	45	55	0	0	55.9941	0.152	271.63
17	Water-Sucrose	42	58	0	0	51.6898	0.1706	253.03
18	Water-Sucrose	38	62	0	0	45.3257	0.1885	226.87
19	Water-Sucrose	34	66	0	0	42.1078	0.1926	224.03
1	Water-Sodium	100	0	0	0	80.3466	0.0214	1370.7
2	Water-Sodium	99.74	0	0.26	0	79.8132	0.5227	1394.2
3	Water-Sodium	99.48	0	0.52	0	79.2798	0.9855	1398
4	Water-Sodium	99.22	0	0.78	0	78.7464	1.4222	1389.2
5	Water-Sodium	98.95	0	1.05	0	78.213	2.1099	1386
6	Water-Sodium	98.69	0	1.31	0	77.6796	2.5515	1386.4
7	Water-Sodium	98.42	0	1.58	0	77.1462	2.7464	1384
8	Water-Sodium	98.2	0	1.8	0	76.6128	3.0722	1395.7
9	Water-Sodium	97.9	0	2.1	0	76.0794	3.5291	1397.7
10	Water-Sodium	97.64	0	2.36	0	75.546	3.9095	1394.7
11	Water-Sodium	97.37	0	2.63	0	75.0126	4.3053	1374.3
12	Water-Sodium	97.1	0	2.9	0	74.4792	4.697	1364.3
13	Water-Sodium	96.85	0	3.15	0	73.9458	4.9398	1422.1
14	Water-Sodium	96.59	0	3.41	0	73.4124	5.1155	1396.6
15	Water-Sodium	96.32	0	3.68	0	72.879	5.8973	1393.4
16	Water-Sodium	96.06	0	3.94	0	72.3456	6.2574	1388.5
17	Water-Sodium	95.79	0	4.21	0	71.8122	6.5085	1401.9
18	Water-Sodium	95.53	0	4.47	0	71.2788	6.8576	1402.7
19	Water-Sodium	95.27	0	4.73	0	70.7454	7.1639	1400.1
20	Water-Sodium	95	0	5	0	70.212	7.5456	1401.6
1	Water-Potassium	100	0	0	0	81.9856	0.0176	1415
2	Water-Potassium	99.74	0	0	0.26	80.6879	0.2079	1428.5
3	Water-Potassium	99.48	0	0	0.52	80.5479	0.3708	1482.7
4	Water-Potassium	99.22	0	0	0.78	80.8559	0.5209	1473.8
5	Water-Potassium	98.95	0	0	1.05	81.0334	0.6796	1474.4
6	Water-Potassium	98.69	0	0	1.31	81.2466	0.842	1408
7	Water-Potassium	98.42	0	0	1.58	81.3468	0.9957	1406.4
8	Water-Potassium	98.2	0	0	1.8	81.5857	1.1074	1391.3
9	Water-Potassium	97.9	0	0	2.1	81.8297	1.2635	1444.6
10	Water-Potassium	97.64	0	0	2.36	81.7748	1.3842	1341.3
11	Water-Potassium	97.37	0	0	2.63	82.3837	1.5211	1341.6
12	Water-Potassium	97.1	0	0	2.9	82.7044	1.6574	1360.2
13	Water-Potassium	96.85	0	0	3.15	82.7719	1.7925	1369.9
14	Water-Potassium	96.59	0	0	3.41	83.1436	1.9172	1368.4
15	Water-Potassium	96.32	0	0	3.68	82.3562	2.0366	1368.2
16	Water-Potassium	96.06	0	0	3.94	82.9623	2.1535	1371.6
17	Water-Potassium	95.79	0	0	4.21	83.213	2.2712	1345.8
18	Water-Potassium	95.53	0	0	4.47	83.5473	2.3948	1320.6
19	Water-Potassium	95.27	0	0	4.73	83.4983	2.5379	1321.3
20	Water-Potassium	95	0	0	5	82.7369	2.6423	1357.3
1	Water-Sucrose-Sodium	87.5	12	0.5	0	76.6825	0.7274	1263.3
2	Water-Sucrose-Sodium	75.5	24	0.5	0	73.039	0.5687	814.56
3	Water-Sucrose-Sodium	63.5	36	0.5	0	68.3209	0.4345	465.59
4	Water-Sucrose-Sodium	51.5	48	0.5	0	62.4509	0.3169	275.8
5	Water-Sucrose-Sodium	39.5	60	0.5	0	49.7929	0.3217	231.44
6	Water-Sucrose-Sodium	87	12	1	0	76.0189	1.3249	1260.8
7	Water-Sucrose-Sodium	75	24	1	0	72.4906	1.0619	828.39
8	Water-Sucrose-Sodium	63	36	1	0	67.9508	0.7371	467.84
9	Water-Sucrose-Sodium	51	48	1	0	61.1728	0.4985	261.09
10	Water-Sucrose-Sodium	39	60	1	0	50.6586	0.3335	236.13
11	Water-Sucrose-Sodium	86.5	12	1.5	0	74.9538	1.9555	1277
12	Water-Sucrose-Sodium	74.5	24	1.5	0	71.6931	1.4828	809.23
13	Water-Sucrose-Sodium	62.5	36	1.5	0	67.3347	1.0171	450.65
14	Water-Sucrose-Sodium	50.5	48	1.5	0	61.9023	0.6725	284.51
15	Water-Sucrose-Sodium	38.5	60	1.5	0	49.9621	0.3923	233.51
16	Water-Sucrose-Sodium	86	12	2	0	73.8536	2.5421	1283.6
17	Water-Sucrose-Sodium	74	24	2	0	70.7992	1.9417	832.25
18	Water-Sucrose-Sodium	62	36	2	0	66.7964	1.3013	435.02
19	Water-Sucrose-Sodium	50	48	2	0	60.0601	0.7859	257.31
20	Water-Sucrose-Sodium	38	60	2	0	49.9933	0.46	232.26
1	Water-Sucrose-Potassium	87.5	12	0	0.5	77.7708	0.301	1396.6
2	Water-Sucrose-Potassium	75.5	24	0	0.5	73.208	0.2592	998.87
3	Water-Sucrose-Potassium	63.5	36	0	0.5	68.1346	0.2137	539.35
4	Water-Sucrose-Potassium	51.5	48	0	0.5	60.4561	0.195	332.02
5	Water-Sucrose-Potassium	39.5	60	0	0.5	48.5384	0.211	237.73
6	Water-Sucrose-Potassium	87	12	0	1	78.0014	0.5278	1398.9
7	Water-Sucrose-Potassium	75	24	0	1	73.8114	0.448	957.6
8	Water-Sucrose-Potassium	63	36	0	1	68.531	0.3249	551.78
9	Water-Sucrose-Potassium	51	48	0	1	61.0386	0.2644	345.59
10	Water-Sucrose-Potassium	39	60	0	1	46.2305	0.2419	246.59
11	Water-Sucrose-Potassium	86.5	12	0	1.5	77.7654	0.8248	1426.1
12	Water-Sucrose-Potassium	74.5	24	0	1.5	73.1234	0.6529	906.6
13	Water-Sucrose-Potassium	62.5	36	0	1.5	68.6835	0.4517	567.79
14	Water-Sucrose-Potassium	50.5	48	0	1.5	60.975	0.3045	348.19
15	Water-Sucrose-Potassium	38.5	60	0	1.5	47.133	0.2545	247.01
16	Water-Sucrose-Potassium	86	12	0	2	78.508	0.9846	1302.1
17	Water-Sucrose-Potassium	74	24	0	2	74.5955	0.7463	960.91
18	Water-Sucrose-Potassium	62	36	0	2	69.2478	0.5503	579.54
19	Water-Sucrose-Potassium	50	48	0	2	61.3882	0.3626	375.75
20	Water-Sucrose-Potassium	38	60	0	2	47.403	0.2832	250.23
1	Water-Sucrose-Sodium-Potassium	73.75	25	0.5	0.75	73.2162	0.8162	846.27
2	Water-Sucrose-Sodium-Potassium	73.25	25	0.5	1.25	73.8369	0.9646	876.32
3	Water-Sucrose-Sodium-Potassium	72.75	25	0.5	1.75	74.1542	1.0748	883.1
4	Water-Sucrose-Sodium-Potassium	73.25	25	1	0.75	73.5055	0.8096	840.75
5	Water-Sucrose-Sodium-Potassium	72.75	25	1	1.25	73.9005	0.9486	842.48
6	Water-Sucrose-Sodium-Potassium	72.25	25	1	1.75	74.1496	1.0991	875.66
7	Water-Sucrose-Sodium-Potassium	72.75	25	1.5	0.75	73.4023	0.8167	844.72
8	Water-Sucrose-Sodium-Potassium	72.25	25	1.5	1.25	73.663	0.9518	824.25
9	Water-Sucrose-Sodium-Potassium	71.75	25	1.5	1.75	74.0118	1.0901	858.16
10	Water-Sucrose-Sodium-Potassium	72.25	25	2	0.75	73.2597	0.8053	925.55
11	Water-Sucrose-Sodium-Potassium	71.75	25	2	1.25	71.9078	2.1529	881.37
12	Water-Sucrose-Sodium-Potassium	71.25	25	2	1.75	72.3557	2.2382	851.63
13	Water-Sucrose-Sodium-Potassium	73.95	25	0.3	0.75	73.8787	0.5982	790.77
14	Water-Sucrose-Sodium-Potassium	68.15	30	0.6	1.25	71.8822	0.8744	716.29
15	Water-Sucrose-Sodium-Potassium	62.35	35	0.9	1.75	70.3325	0.4781	615.64
16	Water-Sucrose-Sodium-Potassium	58.05	40	1.2	0.75	66.2743	0.85	465.96
17	Water-Sucrose-Sodium-Potassium	52.25	45	1.5	1.25	63.0238	0.8482	387.65
18	Water-Sucrose-Sodium-Potassium	46.45	50	1.8	1.75	58.5541	0.7639	321.08
19	Water-Sucrose-Sodium-Potassium	42.15	55	2.1	0.75	53.1968	0.609	267.52
20	Water-Sucrose-Sodium-Potassium	36.35	60	2.4	1.25	45.8834	0.5006	239.25
